# Supplementary material for: A double-agent microRNA regulates viral cross-kingdom infection in animals and plants
Source: EMBO J. 2025 Mar 5;44(9):2446–72. doi: 10.1038/s44318-025-00405-4 (PMC12048567; doi:10.1038/s44318-025-00405-4)
Supplement: Supplementary file 2 — Table EV1 [file 44318_2025_405_MOESM2_ESM.xlsx]

## Sheet: sheet1
Table EV1. Potential targets of miR-263a in SBPHs predicted by both miRanda and RNAhybrid algorithms.
TargetIDa	UnigeneIDb	logFC (V/N)c	P Value	miRanda		RNAhybrid		Length (nt)	Nr annotation
	UnigeneID	logFC (V/N)c	P Value	mfe (kcal/mol)	position	mfe (kcal/mol)	Position
PB.1561.4	G4780	-0.268428	0.628308	-23.02	1038 to 1064	-29.2	1013 to 1037	1967	nuclear factor of activated T-cells 5 [Zootermopsis nevadensis]
PB.1662.3	Not found	——	——	-21.35	220 to 243	-26.3	216 to 243	1463	annexin A4-like [Hydra vulgaris]
PB.1883.22	G4561	0.417576	0.118739	-23.63	912 to 935	-25.1	905 to 935	1564	histone-lysine N-methyltransferase SETD1B-A-like, transcript variant X4 [Nilaparvata lugens]
PB.1883.25	G4561	0.417576	0.118739	-23.64	818 to 841	-25.1	811 to 841	1467	histone-lysine N-methyltransferase SETD1B-A-like, transcript variant X4 [Nilaparvata lugens]
PB.2197.1	Not found	——	——	-19.1	802 to 829	-21.6	812 to 830	1456	uncharacterized LOC111043545 [Nilaparvata lugens]
PB.248.1	Not found	——	——	-20.35	292 to 319	-23.3	297 to 319	1540	uncharacterized LOC111049209 [Nilaparvata lugens]
PB.2606.1	Not found	——	——	18.93	20 to 45	-25.9	23 to 44	434	tetratricopeptide repeat domain 28 (ttc28), transcript variant X3 [Sparus aurata]
PB.2618.1	G17806	0.444274	0.132037	-18.67	187 to 210	-22.9	179 to 201	571	hypothetical protein KGM_07871 [Danaus plexippus]
PB.2820.1	G4225	0.0620375	0.813283	-18.26	1389 to 1412	-23.9	1374 to 1412	1622	guanine nucleotide-binding protein-like 3 homolog [Nilaparvata lugens]
PB.2936.17	G10933	0.214639	0.45065	-18.84	234 to 256	-24.1	240 to 256	1385	kelch-like protein diablo isoform X1 [Fopius arisanus]
PB.2958.8	G3993	0.429076	0.108655	-20.8	24 to 46	-25.6	9 to 46	819	putative ferritin GF2 [Homalodisca vitripennis]
PB.353.2	Not found	——	——	-19.35	479 to 502	-22.1	138 to 159	1643	NA
PB.3570.3	G4717	-0.153484	0.584141	-20.15	1181 to 1203	-25.5	1184 to 1203	1594	syntenin-1 [Zootermopsis nevadensis]
PB.3622.21	G6733	-0.282745	0.661452	-20.88	1003 to 1026	-23	1143 to 1166	1703	hypothetical protein L798_08460 [Zootermopsis nevadensis]
PB.3830.8	G8264	0.081247	0.771101	-20.71	1370 to 1393	-22.4	1378 to 1393	1719	FAM210B-like, transcript variant X1 [Nilaparvata lugens]
PB.4187.4	G1902	0.260819	0.326426	-18.19	869 to 894	-21.7	183 to 205	1930	Coronin-1B [Zootermopsis nevadensis]
*PB.4359.9	G194	-0.63	0.0332703	-20.44	394 to 417	-29	380 to 417	1981	nuclear transcription factor Y subunit beta-like [Laodelphax striatellus]
PB.4496.9	Not found	-1.12541	0.894236	-23.12	1460 to 1484	-28.4	1460 to 1484	1838	G-protein coupled receptor Mth2-like, transcript variant X2 [Nilaparvata lugens]
PB.4713.2	G3628	-0.0984727	0.719554	-21.42	656 to 680	-25.2	668 to 680	1166	hypothetical protein [Nilaparvata lugens]
	G1422	0.409036	0.127017						hypothetical protein KGM_07664 [Danaus plexippus]
PB.5214.1	G2077	0.0825081	0.780786	-21.8	945 to 968	-27.1	915 to 938	1941	potential E3 ubiquitin-protein ligase ariadne-1-like [Nilaparvata lugens]
PB.5365.2	G3132	0.107618	0.712997	-18.06	521 to 544	-26.6	735 to 763	1819	ELMO domain-containing protein 3 [Zootermopsis nevadensis]
*PB.5549.1	G1910	0.550613	0.0464805	-31.07	413 to 436	-32.1	413 to 436	1904	UDP-glucuronosyltransferase 2B5 [Zootermopsis nevadensis]
PB.5652.1	Not found	——	——	-22.16	633 to 656	-22.1	637 to 656	1523	uncharacterized LOC111045789 [Nilaparvata lugens]
PB.5865.1	G8646	-0.0202558	1	-18.17	1247 to 1270	-21.9	890 to 914	1744	probable metabolite transport protein CsbC, transcript variant X2 [Nilaparvata lugens]
	G11379	0.16909	0.653042						similar to CG10960 CG10960-PB [Tribolium castaneum]
PB.6047.2	Not found	——	——	-18.81	1462 to 1485	-23.4	1206 to 1232	1925	uncharacterized LOC111057150, transcript variant X2 [Nilaparvata lugens]
PB.6417.1	G4870	0.230534	0.373414	-27.08	797 to 822	-28.6	797 to 822	1471	glyceraldehyde-3-phosphate dehydrogenase [Laodelphax striatellus]
PB.6417.5	G4870	0.230534	0.373414	-27.08	1153 to 1178	-28.6	1153 to 1178	1827	glyceraldehyde-3-phosphate dehydrogenase [Laodelphax striatellus]
PB.6792.2	Not found	——	——	-23.04	681 to 705	-24.5	679 to 705	1047	uncharacterized LOC111062891, ncRNA [Nilaparvata lugens]
PB.8002.7	Not found	——	——	-23.38	1856 to 1879	-26.4	1857 to 1879	1937	titin-like [Nilaparvata lugens]
PB.8045.1	Not found	——	——	-20.85	137 to 161	-25	131 to 161	1978	NA
PB.8215.1	Not found	——	——	-21.17	848 to 870	-28.2	847 to 870	981	autotransporter MisL [Salmonella bongori]
PB.8414.4	G2568	0.65713	0.0914105	-25.86	1427 to 1450	-27.9	1432 to 1450	1905	hypothetical protein TcasGA2_TC002395 [Tribolium castaneum]
	G892	-0.434356	0.151842						uncharacterized protein LOC100877073 [Megachile rotundata]
*PB.8570.2	G4020	0.768751	0.00336967	-25.89	54 to 77	-31	54 to 77	1220	cathepsin B-like [Nilaparvata lugens]
PB.874.1	Not found	——	——	-20.87	129 to 154	-24.5	621 to 646	1941	hypothetical protein L798_06924 [Zootermopsis nevadensis]
*PB.8937.1	G8432	0.701719	0.0483767	22	535 to 559	-23.4	82 to 108	1972	uncharacterized protein Dsimw501_GD14114, isoform J [Drosophila simulans]
PB.9078.1	G14295	0.232789	0.738612	-23.63	36 to 61	-24.4	36 to 61	1918	tetraspanin-18 [Coptotermes formosanus]
PB.9549.1	G17719	0.240556	0.585893	19.38	770 to 791	-23.8	499 to 533	1134	uncharacterized LOC111047476 [Nilaparvata lugens]
*PB.9743.1	G25142	0.724317	0.046482	-19.9	1174 to 1197	-26.4	44 to 68	1597	serine protease snake-5, partial [Nilaparvata lugens]
aTargetID was generated from the full-length transcriptome data of SBPHs (Tong et al., 2022).
bUnigeneID was generated from the transcriptome data of SBPH guts (Zhao et al., 2016a).
cFC(Fold change) was calculated as the reads per kilo bases per million (RPKM) of the viruliferous SBPH guts divided by the RPKM of nonviruliferous SBPH guts.
*Targets that were differently expressed in guts upon RSV infection were selected for further analysis.
