# Supplementary material for: A double-agent microRNA regulates viral cross-kingdom infection in animals and plants
Source: EMBO J. 2025 Mar 5;44(9):2446–72. doi: 10.1038/s44318-025-00405-4 (PMC12048567; doi:10.1038/s44318-025-00405-4)
Supplement: Supplementary file 3 — Table EV2 [file 44318_2025_405_MOESM3_ESM.xlsx]

## Sheet: psRNATargetJob-1693378824782138
Table EV2. Potential targets of miR-263a in rice plants predicted by psRNATarget.
Target_Acc.	Expectation	Target_start	Target_end	miRNA_aligned_fragment	alignment	Target_aligned_fragment	Inhibition	Located gene	Accession No.	Location
chr03_30048001_30051400_FORWARD	2	219	242	AAUGGCACUGGAAGAAUUCACGGG	:::::::::::::::::	AGAAUAUAUUCUUCCAGUGCCAUU	Cleavage	GATA transcription factor 19	LOC_Os03g52450.1	Intron
chr01_21414001_21417400_FORWARD	2.5	1380	1403	AAUGGCACUGGAAGAAUUCACGGG	:: : ::::::.::::::::::	ACCAUCUAUUCUUUCAGUGCCAUU	Cleavage	Not found	Not found	Intergenic
chr07_6402001_6405400_REVERSE	2.5	2863	2886	AAUGGCACUGGAAGAAUUCACGGG	:: : : .:::::::::::::::	CCGGCGUGUUCUUCCAGUGCCAUG	Cleavage	retrotransposon	LOC_Os07g11600.1	Extron
chr01_26343001_26346400_REVERSE	2.5	404	427	AAUGGCACUGGAAGAAUUCACGGG	:: : : .:::::::::::::::	CCGGCGUGUUCUUCCAGUGCCAUG	Cleavage	transposon	LOC_Os01g45800.1	Extron
chr05_24939001_24942400_FORWARD	2.5	1475	1498	AAUGGCACUGGAAGAAUUCACGGG	::: ::::::::::::.::::	ACCGAUUAUUCUUCCAGUGUCAUU	Cleavage	GDSL-like lipase/acylhydrolase	LOC_Os05g43100.1	5‘UTR
chr08_14913001_14916400_REVERSE	2.5	2622	2645	AAUGGCACUGGAAGAAUUCACGGG	:. : : .:::::::::::::::	CUGGCGUGUUCUUCCAGUGCCAUG	Cleavage	transposon protein	LOC_Os08g24860.1	Extron
chr12_3288001_3291400_FORWARD	2.5	78	101	AAUGGCACUGGAAGAAUUCACGGG	:.: :: ::::.::::::::::	ACUGGCAAGUCUUUCAGUGCCAUU	Cleavage	hypothetical protein	LOC_Os12g06770.1	Intron
chr12_3285001_3288400_FORWARD	2.5	3078	3101	AAUGGCACUGGAAGAAUUCACGGG	:.: :: ::::.::::::::::	ACUGGCAAGUCUUUCAGUGCCAUU	Cleavage	Defensin and Defensin-like DEFL family	LOC_Os12g06750.1	3‘UTR
chr04_14652001_14655400_FORWARD	2.5	1598	1621	AAUGGCACUGGAAGAAUUCACGGG	:::::::::.::::..::	AAGCAGAAUUCUUCUAGUGUUAUG	Cleavage	tRNA methyltransferase complex GCD14 subunit	LOC_Os04g25360.2	Intron
chr03_24759001_24762400_REVERSE	2.5	1377	1400	AAUGGCACUGGAAGAAUUCACGGG	.: : : ::::::.::::::..::	UCAGAGCAUUCUUUCAGUGCUGUU	Cleavage	OsWAK26 - OsWAK receptor-like protein kinase	LOC_Os03g44140.1	Intron
chr01_5760001_5763400_REVERSE	2.5	1124	1147	AAUGGCACUGGAAGAAUUCACGGG	..:::::.::::::::::	GAUGCCGGUUCUUUCAGUGCCAUU	Cleavage	pentatricopeptide repeat-containing protein DOT4	LOC_Os01g10790.1	Extron
chr01_17331001_17334400_FORWARD	3	885	908	AAUGGCACUGGAAGAAUUCACGGG	:: :::.: .:::.:::::.:::	ACCAUGAGUAUUUCUAGUGCUAUU	Cleavage	retrotransposon	LOC_Os01g31100.1	5‘UTR
chr12_21027001_21030400_FORWARD	3	2562	2585	AAUGGCACUGGAAGAAUUCACGGG	:: : :.:::::::.::::..::	GCCAUAAGUUCUUCCGGUGCUGUU	Cleavage	expressed protein	LOC_Os12g34690.1	3‘UTR
chr08_12795001_12798400_FORWARD	3	2619	2642	AAUGGCACUGGAAGAAUUCACGGG	:: :::.: .:::.:::::.:::	ACCAUGAGUAUUUCUAGUGCUAUU	Cleavage	retrotransposon	LOC_Os08g21480.1	Extron
chr08_12789001_12792400_FORWARD	3	1165	1188	AAUGGCACUGGAAGAAUUCACGGG	:: :::.: .:::.:::::.:::	ACCAUGAGUAUUUCUAGUGCUAUU	Cleavage	retrotransposon	LOC_Os08g21470.1	5‘UTR
chr01_39891001_39894400_REVERSE	3	1751	1774	AAUGGCACUGGAAGAAUUCACGGG	:::: ::.::...::::::::	AAAGUGACUUUUUUUGGUGCCAUU	Cleavage	transmembrane amino acid transporter protein	LOC_Os01g68050.1	3‘UTR
chr02_6252001_6255400_FORWARD	3	2606	2629	AAUGGCACUGGAAGAAUUCACGGG	.:. : ::: :::::::::::::	UCUCUAAAUGCUUCCAGUGCCAUA	Cleavage	receptor-like protein kinase precursor	LOC_Os02g12040.1	Extron
chr09_927001_930400_REVERSE	3	1786	1809	AAUGGCACUGGAAGAAUUCACGGG	:. : ::.::.::...:::.::::	CUAGGGAGUUUUUUUGGUGUCAUU	Cleavage	Not found	Not found	Intergenic
chr11_2256001_2259400_FORWARD	3	2854	2877	AAUGGCACUGGAAGAAUUCACGGG	::::::::::::::::	GUCCUUCCUUCUUCCAGUGCCAUU	Cleavage	expressed protein	LOC_Os11g05140.1	3‘UTR
