# Supplementary material for: A double-agent microRNA regulates viral cross-kingdom infection in animals and plants
Source: EMBO J. 2025 Mar 5;44(9):2446–72. doi: 10.1038/s44318-025-00405-4 (PMC12048567; doi:10.1038/s44318-025-00405-4)
Supplement: Supplementary file 5 — Source data Fig. 1 [file 44318_2025_405_MOESM5_ESM.zip]

Archive with 36 entries (30 files):
- Figure 1/
- __MACOSX/._Figure 1
- Figure 1/1A/
- __MACOSX/Figure 1/._1A
- Figure 1/1B/
- __MACOSX/Figure 1/._1B
- Figure 1/1E/
- __MACOSX/Figure 1/._1E
- Figure 1/1D/
- __MACOSX/Figure 1/._1D
- Figure 1/1C/
- __MACOSX/Figure 1/._1C
- Figure 1/1A/Northern blot miR-263a (top).tif
- __MACOSX/Figure 1/1A/._Northern blot miR-263a (top).tif
- Figure 1/1A/Gel-rRNA (bottom).tif
- __MACOSX/Figure 1/1A/._Gel-rRNA (bottom).tif
- Figure 1/1B/Relative expression of miR-263a in N and V salivary glands (right).xlsx
- __MACOSX/Figure 1/1B/._Relative expression of miR-263a in N and V salivary glands (right).xlsx
- Figure 1/1B/Relative expression of miR-263a in N and V guts (middle).xlsx
- __MACOSX/Figure 1/1B/._Relative expression of miR-263a in N and V guts (middle).xlsx
- Figure 1/1B/Relative expression of miR-263a in N and V insects (left).xlsx
- __MACOSX/Figure 1/1B/._Relative expression of miR-263a in N and V insects (left).xlsx
- Figure 1/1E/Relative RNA level of NP (right).xlsx
- __MACOSX/Figure 1/1E/._Relative RNA level of NP (right).xlsx
- Figure 1/1E/Relative expression of miR-263a (left).xlsx
- __MACOSX/Figure 1/1E/._Relative expression of miR-263a (left).xlsx
- Figure 1/1D/Relative RNA level of NP (right).xlsx
- __MACOSX/Figure 1/1D/._Relative RNA level of NP (right).xlsx
- Figure 1/1D/Relative expression of miR-263a (left).xlsx
- __MACOSX/Figure 1/1D/._Relative expression of miR-263a (left).xlsx
- Figure 1/1C/Northern blot miR-263a (top).tif
- __MACOSX/Figure 1/1C/._Northern blot miR-263a (top).tif
- Figure 1/1C/Relative optical density of miR-263a.xlsx
- __MACOSX/Figure 1/1C/._Relative optical density of miR-263a.xlsx
- Figure 1/1C/Northern blot U6 (bottom).tif
- __MACOSX/Figure 1/1C/._Northern blot U6 (bottom).tif
