# Supplementary material for: A double-agent microRNA regulates viral cross-kingdom infection in animals and plants
Source: EMBO J. 2025 Mar 5;44(9):2446–72. doi: 10.1038/s44318-025-00405-4 (PMC12048567; doi:10.1038/s44318-025-00405-4)
Supplement: Supplementary file 5 — Source data Fig. 1 [file 44318_2025_405_MOESM5_ESM.zip › Figure 1/1B/Relative expression of miR-263a in N and V salivary glands (right).xlsx]

## Sheet: Sheet1
		N-SG	V-SG
	1	0.00792156	0.00689612
	2	0.0100965	0.0033076
	3	0.0107464	0.00235509
	4	0.0044871	0.00233883
	5	0.00567958	0.00224355
	6	0.0094859	0.00390625
	7	0.00734002	0.00116941
	8	0.00577886	0.002022
