# Supplementary material for: A double-agent microRNA regulates viral cross-kingdom infection in animals and plants
Source: EMBO J. 2025 Mar 5;44(9):2446–72. doi: 10.1038/s44318-025-00405-4 (PMC12048567; doi:10.1038/s44318-025-00405-4)
Supplement: Supplementary file 5 — Source data Fig. 1 [file 44318_2025_405_MOESM5_ESM.zip › Figure 1/1B/Relative expression of miR-263a in N and V guts (middle).xlsx]

## Sheet: Sheet1
	N-Gut	V-Gut
1	0.102949	0.0295643
2	0.105843	0.02836
3	0.0818996	0.0376815
4	0.0807721	0.0432847
5	0.148651	0.0200535
6	0.135842	0.0293601
7	0.125	0.0257372
8	0.108067	0.0303955
