# Supplementary material for: A double-agent microRNA regulates viral cross-kingdom infection in animals and plants
Source: EMBO J. 2025 Mar 5;44(9):2446–72. doi: 10.1038/s44318-025-00405-4 (PMC12048567; doi:10.1038/s44318-025-00405-4)
Supplement: Supplementary file 5 — Source data Fig. 1 [file 44318_2025_405_MOESM5_ESM.zip › Figure 1/1B/Relative expression of miR-263a in N and V insects (left).xlsx]

## Sheet: Sheet1
		N	V
	1	0.050067	0.097396
	2	0.343885	0.059954
	3	0.089003	0.080772
	4	0.077482	0.057512
	5	0.072293	0.08362
	6	0.327598	0.128514
	7	0.123279	0.243164
	8	0.180491	0.129408
