# Supplementary material for: A double-agent microRNA regulates viral cross-kingdom infection in animals and plants
Source: EMBO J. 2025 Mar 5;44(9):2446–72. doi: 10.1038/s44318-025-00405-4 (PMC12048567; doi:10.1038/s44318-025-00405-4)
Supplement: Supplementary file 5 — Source data Fig. 1 [file 44318_2025_405_MOESM5_ESM.zip › Figure 1/1E/Relative RNA level of NP (right).xlsx]

## Sheet: Sheet1
		agomir-NC	antagomir-263a
	1	0.320856	0.109576
	2	0.198884	0.073302
	3	0.108067	0.083043
	4	0.213159	0.183011
	5	0.371131	0.0214928
	6	0.173139	0.0836205
	7	0.320856	0.082469
	8	0.123279	0.20166
