# Supplementary material for: A double-agent microRNA regulates viral cross-kingdom infection in animals and plants
Source: EMBO J. 2025 Mar 5;44(9):2446–72. doi: 10.1038/s44318-025-00405-4 (PMC12048567; doi:10.1038/s44318-025-00405-4)
Supplement: Supplementary file 5 — Source data Fig. 1 [file 44318_2025_405_MOESM5_ESM.zip › Figure 1/1E/Relative expression of miR-263a (left).xlsx]

## Sheet: Sheet1
		antagomir-NC	antagomir-263a
	1	0.0246888	0.0126038
	2	0.0387409	0.001835
	3	0.0432847	0.0120904
	4	0.0110485	0.00285954
	5	0.0374212	0.00728932
	6	0.0287559	0.0064343
	7	0.021197	0.00207885
	8	0.023357	0.0157337
