# Supplementary material for: A double-agent microRNA regulates viral cross-kingdom infection in animals and plants
Source: EMBO J. 2025 Mar 5;44(9):2446–72. doi: 10.1038/s44318-025-00405-4 (PMC12048567; doi:10.1038/s44318-025-00405-4)
Supplement: Supplementary file 5 — Source data Fig. 1 [file 44318_2025_405_MOESM5_ESM.zip › Figure 1/1D/Relative RNA level of NP (right).xlsx]

## Sheet: Sheet1
		agomir-NC	agomir-263a
	1	0.230047	0.334482
	2	0.351111	0.532185
	3	0.156041	0.466516
	4	0.243164	0.732043
	5	0.114229	0.582367
	6	0.125	0.737135
	7	0.34151	0.463294
	8	0.214641	0.550953
