# Supplementary material for: A double-agent microRNA regulates viral cross-kingdom infection in animals and plants
Source: EMBO J. 2025 Mar 5;44(9):2446–72. doi: 10.1038/s44318-025-00405-4 (PMC12048567; doi:10.1038/s44318-025-00405-4)
Supplement: Supplementary file 5 — Source data Fig. 1 [file 44318_2025_405_MOESM5_ESM.zip › Figure 1/1D/Relative expression of miR-263a (left).xlsx]

## Sheet: Sheet1
		agomir-NC	agomir-263a
	1	0.0339605	0.0498936
	2	0.0284584	0.0480273
	3	0.0547879	0.072293
	4	0.00236327	0.0833312
	5	0.0317962	0.0847878
	6	0.00315094	0.0833312
	7	0.0126914	0.0830429
	8	0.0352801	0.061002
