# Supplementary material for: A double-agent microRNA regulates viral cross-kingdom infection in animals and plants
Source: EMBO J. 2025 Mar 5;44(9):2446–72. doi: 10.1038/s44318-025-00405-4 (PMC12048567; doi:10.1038/s44318-025-00405-4)
Supplement: Supplementary file 5 — Source data Fig. 1 [file 44318_2025_405_MOESM5_ESM.zip › Figure 1/1C/Relative optical density of miR-263a.xlsx]

## Sheet: Sheet1
	RawIntDen-263a	RawIntDen-U6	263a/U6
N-SBPH-1	494841	311427	1.58895
N-SBPH-2	625331	421856	1.48233
N-SBPH-3	505737	438821	1.15249
V-SBPH-1	402828	395036	1.01972
V-SBPH-2	329168	351034	0.93771
V-SBPH-3	323706	421069	0.768772
