# Supplementary material for: A double-agent microRNA regulates viral cross-kingdom infection in animals and plants
Source: EMBO J. 2025 Mar 5;44(9):2446–72. doi: 10.1038/s44318-025-00405-4 (PMC12048567; doi:10.1038/s44318-025-00405-4)
Supplement: Supplementary file 6 — Source data Fig. 2 [file 44318_2025_405_MOESM6_ESM.zip]

Archive with 68 entries (56 files):
- Figure 2/
- __MACOSX/._Figure 2
- Figure 2/2G/
- __MACOSX/Figure 2/._2G
- Figure 2/2I/
- __MACOSX/Figure 2/._2I
- Figure 2/2H/
- __MACOSX/Figure 2/._2H
- Figure 2/2A/
- __MACOSX/Figure 2/._2A
- Figure 2/2F/
- __MACOSX/Figure 2/._2F
- Figure 2/2C/
- __MACOSX/Figure 2/._2C
- Figure 2/2D/
- __MACOSX/Figure 2/._2D
- Figure 2/2J/
- __MACOSX/Figure 2/._2J
- Figure 2/2K/
- __MACOSX/Figure 2/._2K
- Figure 2/2E/
- __MACOSX/Figure 2/._2E
- Figure 2/2B/
- __MACOSX/Figure 2/._2B
- Figure 2/2G/Western NP-DMSO, CA-074Me (bottom).tif
- __MACOSX/Figure 2/2G/._Western NP-DMSO, CA-074Me (bottom).tif
- Figure 2/2G/Western GAPDH-dsGFP, dsCathBL (top).tif
- __MACOSX/Figure 2/2G/._Western GAPDH-dsGFP, dsCathBL (top).tif
- Figure 2/2G/Relative optical density.xlsx
- __MACOSX/Figure 2/2G/._Relative optical density.xlsx
- Figure 2/2G/Western NP-dsGFP, dsCathBL (top).tif
- __MACOSX/Figure 2/2G/._Western NP-dsGFP, dsCathBL (top).tif
- Figure 2/2G/Western GAPDH-DMSO, CA-074Me (bottom).tif
- __MACOSX/Figure 2/2G/._Western GAPDH-DMSO, CA-074Me (bottom).tif
- Figure 2/2I/2I-Micr.image-Merge, Nucleus, TUNEL, NP (dsGFP).tif
- __MACOSX/Figure 2/2I/._2I-Micr.image-Merge, Nucleus, TUNEL, NP (dsGFP).tif
- Figure 2/2I/2I-Micr.image-Merge, Nucleus, TUNEL, NP (DMSO).tif
- __MACOSX/Figure 2/2I/._2I-Micr.image-Merge, Nucleus, TUNEL, NP (DMSO).tif
- Figure 2/2I/2I-Micr.image-Merge, Nucleus, TUNEL, NP (dsCathBL).tif
- __MACOSX/Figure 2/2I/._2I-Micr.image-Merge, Nucleus, TUNEL, NP (dsCathBL).tif
- Figure 2/2I/2I-Micr.image-Merge, Nucleus, TUNEL, NP (CA-074 Me).tif
- __MACOSX/Figure 2/2I/._2I-Micr.image-Merge, Nucleus, TUNEL, NP (CA-074 Me).tif
- Figure 2/2H/Micr.image-Merge, Nucleus, Magic Red (dsCathBL).tif
- __MACOSX/Figure 2/2H/._Micr.image-Merge, Nucleus, Magic Red (dsCathBL).tif
- Figure 2/2H/Micr.image-Merge, Nucleus, Magic Red (dsGFP).tif
- __MACOSX/Figure 2/2H/._Micr.image-Merge, Nucleus, Magic Red (dsGFP).tif
- Figure 2/2A/Relative expression of CathBL, SPS5, Dsimw501, UGT2B5, NTFYbL (agomir-263a).xlsx
- __MACOSX/Figure 2/2A/._Relative expression of CathBL, SPS5, Dsimw501, UGT2B5, NTFYbL (agomir-263a).xlsx
- Figure 2/2F/Relative RNA level of NP (right).xlsx
- __MACOSX/Figure 2/2F/._Relative RNA level of NP (right).xlsx
- Figure 2/2F/Relative expression of CathBL (left).xlsx
- __MACOSX/Figure 2/2F/._Relative expression of CathBL (left).xlsx
- Figure 2/2C/Relative luciferase.xlsx
- __MACOSX/Figure 2/2C/._Relative luciferase.xlsx
- Figure 2/2D/Fold enrichment.xlsx
- __MACOSX/Figure 2/2D/._Fold enrichment.xlsx
- Figure 2/2J/pNA concerntration-caspase3, caspase8.xlsx
- __MACOSX/Figure 2/2J/._pNA concerntration-caspase3, caspase8.xlsx
- Figure 2/2K/Micr.image-Merge, Nucleus, VAD-FMK (dsCathBL).tif
- __MACOSX/Figure 2/2K/._Micr.image-Merge, Nucleus, VAD-FMK (dsCathBL).tif
- Figure 2/2K/Micr.image-Merge, Nucleus, VAD-FMK (dsGFP).tif
- __MACOSX/Figure 2/2K/._Micr.image-Merge, Nucleus, VAD-FMK (dsGFP).tif
- Figure 2/2E/Northern blot DmActin (bottom).tif
- __MACOSX/Figure 2/2E/._Northern blot DmActin (bottom).tif
- Figure 2/2E/Northern blot CathBL-mRNA (top).tif
- __MACOSX/Figure 2/2E/._Northern blot CathBL-mRNA (top).tif
- Figure 2/2B/Relative expression of CathBL, SPS5, Dsimw501, UGT2B5, NTFYbL (antagomir263).xlsx
- __MACOSX/Figure 2/2B/._Relative expression of CathBL, SPS5, Dsimw501, UGT2B5, NTFYbL (antagomir263).xlsx
