# Supplementary material for: A double-agent microRNA regulates viral cross-kingdom infection in animals and plants
Source: EMBO J. 2025 Mar 5;44(9):2446–72. doi: 10.1038/s44318-025-00405-4 (PMC12048567; doi:10.1038/s44318-025-00405-4)
Supplement: Supplementary file 6 — Source data Fig. 2 [file 44318_2025_405_MOESM6_ESM.zip › Figure 2/2G/Relative optical density.xlsx]

## Sheet: Sheet1
		dsGFP	dsCathBL			DMSO	CA-074 Me
	1	0.717383	1.63891		1	0.47566	1.70744
	2	0.841542	0.901792		2	1.13554	0.732121
	3	0.839959	1.2829		3	1.10421	1.05049
	4	0.863723	2.10102		4	0.512429	1.0099
	5	1.14546	1.86941		5	0.581051	1.11766
	6	1.05998	1.31022		6	0.768655	2.23341
	7	0.88871	1.23088		7	0.940039	2.16872
	8	0.910186	2.13036		8	0.978797	2.13815
