# Supplementary material for: A double-agent microRNA regulates viral cross-kingdom infection in animals and plants
Source: EMBO J. 2025 Mar 5;44(9):2446–72. doi: 10.1038/s44318-025-00405-4 (PMC12048567; doi:10.1038/s44318-025-00405-4)
Supplement: Supplementary file 6 — Source data Fig. 2 [file 44318_2025_405_MOESM6_ESM.zip › Figure 2/2A/Relative expression of CathBL, SPS5, Dsimw501, UGT2B5, NTFYbL (agomir-263a).xlsx]

## Sheet: Sheet1
		agomir-NC								agomir-263a
		1	2	3	4	5	6	7	8	1	2	3	4	5	6	7	8
	CathBL	0.450625	0.732043	0.812252	0.68302	0.574349	0.615572	0.554785	0.378929	0.267943	0.353553	0.392292	0.366021	0.535887	0.353553	0.435275	0.392292
	SPS5	0.07966	0.108819	0.170755	0.07966	0.120742	0.112656	0.125	0.189465	0.0883883	0.069348	0.0853775	0.060371	0.0145786	0.0150928	0.098073	0.0384733
	Dsimw501	9.39289e-06	0.000130832	0.000105901	7.62939e-06	7.7793e-05	3.75715e-05	0.000261663	2.15792e-05	0.000227791	0.000161073	7.7793e-05	0.000103005	0.00012207	0.000110016	0.000198304	0.000161073
	UGT2B5	0.000880127	0.00158643	0.00224355	0.00158643	0.00153239	0.000766195	0.00133402	0.00188659	0.00138107	0.00124469	0.00128858	0.00153239	0.00224355	0.00153239	0.00170029	0.00377319
	NTFYbL	0.07966	0.120742	0.07966	0.0743254	0.052556	0.03983	0.0412346	0.023683	0.0915054	0.098073	0.105112	0.125	0.112656	0.129408	0.112656	0.133972
