# Supplementary material for: A double-agent microRNA regulates viral cross-kingdom infection in animals and plants
Source: EMBO J. 2025 Mar 5;44(9):2446–72. doi: 10.1038/s44318-025-00405-4 (PMC12048567; doi:10.1038/s44318-025-00405-4)
Supplement: Supplementary file 6 — Source data Fig. 2 [file 44318_2025_405_MOESM6_ESM.zip › Figure 2/2F/Relative RNA level of NP (right).xlsx]

## Sheet: Sheet1
		dsGFP	dsCathBL
	1	2.15846	5.27803
	2	2.21914	3.4822
	3	2.94854	8.11168
	4	3.22657	15.2422
	5	4.72397	6.6807
	6	1.98619	6.72717
	7	2.25012	3.43426
	8	2.78949	10.1965
