# Supplementary material for: A double-agent microRNA regulates viral cross-kingdom infection in animals and plants
Source: EMBO J. 2025 Mar 5;44(9):2446–72. doi: 10.1038/s44318-025-00405-4 (PMC12048567; doi:10.1038/s44318-025-00405-4)
Supplement: Supplementary file 6 — Source data Fig. 2 [file 44318_2025_405_MOESM6_ESM.zip › Figure 2/2F/Relative expression of CathBL (left).xlsx]

## Sheet: Sheet1
		dsGFP	dsCathBL
	1	0.0217929	0.00229069
	2	0.0540336	0.00652412
	3	0.021197	0.00519018
	4	0.0502407	0.00447158
	5	0.044811	0.00282017
	6	0.0507658	0.00121486
	7	0.05954	0.00207885
	8	0.042837	0.00215216
