# Supplementary material for: A double-agent microRNA regulates viral cross-kingdom infection in animals and plants
Source: EMBO J. 2025 Mar 5;44(9):2446–72. doi: 10.1038/s44318-025-00405-4 (PMC12048567; doi:10.1038/s44318-025-00405-4)
Supplement: Supplementary file 6 — Source data Fig. 2 [file 44318_2025_405_MOESM6_ESM.zip › Figure 2/2C/Relative luciferase.xlsx]

## Sheet: Sheet1
			mimic-NC						mimic-263a
			1	2	3	4	5	6	1	2	3	4	5	6
		CathBL-WT	3.91	4.8	4.56	4.58	4.3	4.65	3.75	3.88	4.05	3.58	3.4	3.15
		CathBL-MT	4.51	4.41	4.73	3.86	4	4.26	4.57	4.22	3.71	4.68	4.1	4
