# Supplementary material for: A double-agent microRNA regulates viral cross-kingdom infection in animals and plants
Source: EMBO J. 2025 Mar 5;44(9):2446–72. doi: 10.1038/s44318-025-00405-4 (PMC12048567; doi:10.1038/s44318-025-00405-4)
Supplement: Supplementary file 6 — Source data Fig. 2 [file 44318_2025_405_MOESM6_ESM.zip › Figure 2/2D/Fold enrichment.xlsx]

## Sheet: Sheet1
	agomir-NC	agomir-263a
1	1.58	13.5
2	3.98	11.4
3	2.42	18.9962
4	8.02	19.0322
5	2.54	11.35
6	3.96	14.265
