# Supplementary material for: A double-agent microRNA regulates viral cross-kingdom infection in animals and plants
Source: EMBO J. 2025 Mar 5;44(9):2446–72. doi: 10.1038/s44318-025-00405-4 (PMC12048567; doi:10.1038/s44318-025-00405-4)
Supplement: Supplementary file 6 — Source data Fig. 2 [file 44318_2025_405_MOESM6_ESM.zip › Figure 2/2J/pNA concerntration-caspase3, caspase8.xlsx]

## Sheet: Sheet1
			dsGFP				dsCathBL
			1	2	3	4	1	2	3	4
		caspase-3	92.898	69.429	83.306	86.32	61.264	64.327	54.328	63.8
		caspase-8	65.315	62.03	59.6	60.52	39.65	46.2	48.04	38.531
