# Supplementary material for: A double-agent microRNA regulates viral cross-kingdom infection in animals and plants
Source: EMBO J. 2025 Mar 5;44(9):2446–72. doi: 10.1038/s44318-025-00405-4 (PMC12048567; doi:10.1038/s44318-025-00405-4)
Supplement: Supplementary file 6 — Source data Fig. 2 [file 44318_2025_405_MOESM6_ESM.zip › Figure 2/2B/Relative expression of CathBL, SPS5, Dsimw501, UGT2B5, NTFYbL (antagomir263).xlsx]

## Sheet: Sheet1
		antagomir-NC								antagomir-263a
		1	2	3	4	5	6	7	8	1	2	3	4	5	6	7	8
	CathBL	0.200267	0.400535	0.199575	0.29937	0.469761	0.558644	0.351111	0.441351	0.888843	0.230047	0.351111	0.952638	0.888843	0.659754	0.959264	0.678302
	SPS5	0.220676	0.200267	0.130308	0.110338	0.329877	0.351111	0.119908	0.260616	0.351111	0.441351	0.460094	0.570382	0.309927	0.378929	0.450625	0.48971
	Dsimw501	0.00897421	0.0056993	0.00670754	0.0139848	0.0094859	0.110338	0.169576	0.00792156	0.00529924	0.00680118	0.00759887	0.00988872	0.0109722	0.0129581	0.0200535	0.00600342
	UGT2B5	0.119908	0.110338	0.00897421	0.00831539	0.100134	0.119908	0.00600342	0.00548611	0.0210505	0.0109722	0.0270168	0.00982042	0.0902456	0.188809	0.110338	0.087778
	NTFYbL	0.429283	0.479632	0.558644	0.441351	0.668964	0.5	0.539614	0.628507	0.200267	0.102238	0.100134	0.260616	0.220676	0.351111	0.100134	0.0902456
