# Supplementary material for: A double-agent microRNA regulates viral cross-kingdom infection in animals and plants
Source: EMBO J. 2025 Mar 5;44(9):2446–72. doi: 10.1038/s44318-025-00405-4 (PMC12048567; doi:10.1038/s44318-025-00405-4)
Supplement: Supplementary file 7 — Source data Fig. 3 [file 44318_2025_405_MOESM7_ESM.zip]

Archive with 42 entries (35 files):
- Figure 3/
- __MACOSX/._Figure 3
- Figure 3/3E/
- __MACOSX/Figure 3/._3E
- Figure 3/3B/
- __MACOSX/Figure 3/._3B
- Figure 3/3C/
- __MACOSX/Figure 3/._3C
- Figure 3/3D/
- __MACOSX/Figure 3/._3D
- Figure 3/3A/
- __MACOSX/Figure 3/._3A
- Figure 3/3F/
- __MACOSX/Figure 3/._3F
- Figure 3/3E/Northern miR-263a (top left).tif
- __MACOSX/Figure 3/3E/._Northern miR-263a (top left).tif
- Figure 3/3E/Northern OsU6 (bottom left).tif
- __MACOSX/Figure 3/3E/._Northern OsU6 (bottom left).tif
- Figure 3/3E/Northern LsU6 (bottom right).tif
- __MACOSX/Figure 3/3E/._Northern LsU6 (bottom right).tif
- Figure 3/3E/Northern miR-263a (top right).tif
- __MACOSX/Figure 3/3E/._Northern miR-263a (top right).tif
- Figure 3/3B/Relative amount of miR-263a.xlsx
- __MACOSX/Figure 3/3B/._Relative amount of miR-263a.xlsx
- Figure 3/3C/Relative amount of miR-263a-rice 2, 6, and 12d.xlsx
- __MACOSX/Figure 3/3C/._Relative amount of miR-263a-rice 2, 6, and 12d.xlsx
- Figure 3/3D/Relative amount of miR-263a-rice 2d, 4d, 6d.xlsx
- __MACOSX/Figure 3/3D/._Relative amount of miR-263a-rice 2d, 4d, 6d.xlsx
- Figure 3/3A/Northern blot-U6 (middle).tif
- __MACOSX/Figure 3/3A/._Northern blot-U6 (middle).tif
- Figure 3/3A/Gel-rRNA (bottom).tif
- __MACOSX/Figure 3/3A/._Gel-rRNA (bottom).tif
- Figure 3/3A/Northern blot-miR-263a (top).tif
- __MACOSX/Figure 3/3A/._Northern blot-miR-263a (top).tif
- Figure 3/3F/Western blot-H3 (top).tif
- __MACOSX/Figure 3/3F/._Western blot-H3 (top).tif
- Figure 3/3F/Western blot-Actin (bottom).tif
- __MACOSX/Figure 3/3F/._Western blot-Actin (bottom).tif
- Figure 3/3F/Enrichment of miR-263a-Cytoplasmic (right).xlsx
- __MACOSX/Figure 3/3F/._Enrichment of miR-263a-Cytoplasmic (right).xlsx
- Figure 3/3F/Enrichment of miR-263a-Nuclear (left).xlsx
- __MACOSX/Figure 3/3F/._Enrichment of miR-263a-Nuclear (left).xlsx
