# Supplementary material for: A double-agent microRNA regulates viral cross-kingdom infection in animals and plants
Source: EMBO J. 2025 Mar 5;44(9):2446–72. doi: 10.1038/s44318-025-00405-4 (PMC12048567; doi:10.1038/s44318-025-00405-4)
Supplement: Supplementary file 7 — Source data Fig. 3 [file 44318_2025_405_MOESM7_ESM.zip › Figure 3/3B/Relative amount of miR-263a.xlsx]

## Sheet: Sheet1
		Mock	SBPH infestation
	1	0	0.481297
	2	0	0.635075
	3	0	0.849685
	4	0	0.737135
	5	0	0.972655
	6	0	0.484645
	7	0	0.790041
	8	0	0.732043
