# Supplementary material for: A double-agent microRNA regulates viral cross-kingdom infection in animals and plants
Source: EMBO J. 2025 Mar 5;44(9):2446–72. doi: 10.1038/s44318-025-00405-4 (PMC12048567; doi:10.1038/s44318-025-00405-4)
Supplement: Supplementary file 7 — Source data Fig. 3 [file 44318_2025_405_MOESM7_ESM.zip › Figure 3/3C/Relative amount of miR-263a-rice 2, 6, and 12d.xlsx]

## Sheet: Sheet1
		Rice-2d	Rice-4d	Rice-12d
	1	0.083911	0.0529216	0
	2	0.114229	0.0622838	0
	3	0.0618535	0.058113	0
	4	0.052193	0.0301855	0
	5	0.0571145	0.0745835	0
	6	0.092142	0.073302	0
