# Supplementary material for: A double-agent microRNA regulates viral cross-kingdom infection in animals and plants
Source: EMBO J. 2025 Mar 5;44(9):2446–72. doi: 10.1038/s44318-025-00405-4 (PMC12048567; doi:10.1038/s44318-025-00405-4)
Supplement: Supplementary file 7 — Source data Fig. 3 [file 44318_2025_405_MOESM7_ESM.zip › Figure 3/3D/Relative amount of miR-263a-rice 2d, 4d, 6d.xlsx]

## Sheet: Sheet1
			Fed on by Nonviruliferous SBPHs								Fed on by Viruliferous SBPHs
			1	2	3	4	5	6	7	8	1	2	3	4	5	6	7	8
		Rice-2d	0.607097	0.574349	0.392292	0.514057	0.378929	0.426317	0.426317	0.514057	0.482968	0.395021	0.547147	0.273573	0.287175	0.369847	0.570382	0.646176
		Rice-4d	0.539614	0.408951	0.50874	0.411796	0.332171	0.463294	0.549046	0.524858	0.265172	0.332171	0.726986	0.264255	0.447513	0.307786	0.650671	0.37501
		Rice-6d	0.241484	0.131215	0.486327	0.376312	0.435275	0.469761	0.371131	0.175556	0.072796	0.570382	0.14161	0.31864	0.307786	0.325335	0.463294	0.366021
