# Supplementary material for: A double-agent microRNA regulates viral cross-kingdom infection in animals and plants
Source: EMBO J. 2025 Mar 5;44(9):2446–72. doi: 10.1038/s44318-025-00405-4 (PMC12048567; doi:10.1038/s44318-025-00405-4)
Supplement: Supplementary file 7 — Source data Fig. 3 [file 44318_2025_405_MOESM7_ESM.zip › Figure 3/3F/Enrichment of miR-263a-Cytoplasmic (right).xlsx]

## Sheet: Sheet1
		IgG	Ago1	Ago4
	1	0.10424	0.10746	0.14428
	2	0.07236	0.0877	0.1096
	3	0.13094	0.10142	0.08912
	4	0.10136	0.06262	0.1221
