# Supplementary material for: A double-agent microRNA regulates viral cross-kingdom infection in animals and plants
Source: EMBO J. 2025 Mar 5;44(9):2446–72. doi: 10.1038/s44318-025-00405-4 (PMC12048567; doi:10.1038/s44318-025-00405-4)
Supplement: Supplementary file 7 — Source data Fig. 3 [file 44318_2025_405_MOESM7_ESM.zip › Figure 3/3F/Enrichment of miR-263a-Nuclear (left).xlsx]

## Sheet: Sheet1
		IgG	Ago1	Ago4
	1	0.22173	0.24132	0.83262
	2	0.16689	0.207084	0.72541
	3	0.3333	0.16529	1.2571
	4	0.15693	0.19325	0.7697
