# Supplementary material for: A double-agent microRNA regulates viral cross-kingdom infection in animals and plants
Source: EMBO J. 2025 Mar 5;44(9):2446–72. doi: 10.1038/s44318-025-00405-4 (PMC12048567; doi:10.1038/s44318-025-00405-4)
Supplement: Supplementary file 8 — Source data Fig. 4 [file 44318_2025_405_MOESM8_ESM.zip]

Archive with 40 entries (32 files):
- Figure 4/
- __MACOSX/._Figure 4
- Figure 4/4E/
- __MACOSX/Figure 4/._4E
- Figure 4/4B/
- __MACOSX/Figure 4/._4B
- Figure 4/4D/
- __MACOSX/Figure 4/._4D
- Figure 4/4A/
- __MACOSX/Figure 4/._4A
- Figure 4/4F/
- __MACOSX/Figure 4/._4F
- Figure 4/4H/
- __MACOSX/Figure 4/._4H
- Figure 4/4G/
- __MACOSX/Figure 4/._4G
- Figure 4/4E/Relative expression of miR-263a.xlsx
- __MACOSX/Figure 4/4E/._Relative expression of miR-263a.xlsx
- Figure 4/4B/Western NP-Rice (top).tif
- __MACOSX/Figure 4/4B/._Western NP-Rice (top).tif
- Figure 4/4B/Western Actin-Rice (bottom).tif
- __MACOSX/Figure 4/4B/._Western Actin-Rice (bottom).tif
- Figure 4/4B/Relative RNA level of NP (left).xlsx
- __MACOSX/Figure 4/4B/._Relative RNA level of NP (left).xlsx
- Figure 4/4B/Relative optical density (right).xlsx
- __MACOSX/Figure 4/4B/._Relative optical density (right).xlsx
- Figure 4/4D/Relative RNA level of NP (right).xlsx
- __MACOSX/Figure 4/4D/._Relative RNA level of NP (right).xlsx
- Figure 4/4D/Relative expression of miR-263a (left).xlsx
- __MACOSX/Figure 4/4D/._Relative expression of miR-263a (left).xlsx
- Figure 4/4A/Relative expression of miR-263a in insects (left).xlsx
- __MACOSX/Figure 4/4A/._Relative expression of miR-263a in insects (left).xlsx
- Figure 4/4A/Relative expression of miR-263a in rice (right).xlsx
- __MACOSX/Figure 4/4A/._Relative expression of miR-263a in rice (right).xlsx
- Figure 4/4F/Northern miR-263a-WT, OE263a (top).tif
- __MACOSX/Figure 4/4F/._Northern miR-263a-WT, OE263a (top).tif
- Figure 4/4H/Disease incidence.xlsx
- __MACOSX/Figure 4/4H/._Disease incidence.xlsx
- Figure 4/4G/Relative RNA level of NP.xlsx
- __MACOSX/Figure 4/4G/._Relative RNA level of NP.xlsx
