# Supplementary material for: A double-agent microRNA regulates viral cross-kingdom infection in animals and plants
Source: EMBO J. 2025 Mar 5;44(9):2446–72. doi: 10.1038/s44318-025-00405-4 (PMC12048567; doi:10.1038/s44318-025-00405-4)
Supplement: Supplementary file 8 — Source data Fig. 4 [file 44318_2025_405_MOESM8_ESM.zip › Figure 4/4E/Relative expression of miR-263a.xlsx]

## Sheet: Sheet1
			WT	OE263a Line 1	OE263a Line 2
		1	0	46.2057	47.5048
		2	0	26.7228	48.1679
		3	0	21.7057	49.694
		4	0	28.6408	32
		5	0	50.2134	27.0958
		6	0	86.223	50.7382
		7	0	63.1189	11.5514
		8	0	28.2465	15.455
		9	0	15.1369	8.22491
		10	0	12.996	9.48074
		11	0	32.3344
