# Supplementary material for: A double-agent microRNA regulates viral cross-kingdom infection in animals and plants
Source: EMBO J. 2025 Mar 5;44(9):2446–72. doi: 10.1038/s44318-025-00405-4 (PMC12048567; doi:10.1038/s44318-025-00405-4)
Supplement: Supplementary file 8 — Source data Fig. 4 [file 44318_2025_405_MOESM8_ESM.zip › Figure 4/4B/Relative RNA level of NP (left).xlsx]

## Sheet: Sheet1
			agomir-NC	agomir-263a
		1	4.59479	0.115023
		2	0.411796	0.105843
		3	3.63008	0.0529216
		4	0.323088	0.123279
		5	0.82932	0.060791
		6	4.95883	0.044811
