# Supplementary material for: A double-agent microRNA regulates viral cross-kingdom infection in animals and plants
Source: EMBO J. 2025 Mar 5;44(9):2446–72. doi: 10.1038/s44318-025-00405-4 (PMC12048567; doi:10.1038/s44318-025-00405-4)
Supplement: Supplementary file 8 — Source data Fig. 4 [file 44318_2025_405_MOESM8_ESM.zip › Figure 4/4B/Relative optical density (right).xlsx]

## Sheet: Sheet1
			agomir-NC	agomir-263a
		1	5.706	3.84929
		2	5.15939	4.49715
		3	4.43094	3.98473
		4	4.12123	1.77396
		5	3.68841	3.5141
		6	3.99182	1.71198
