# Supplementary material for: A double-agent microRNA regulates viral cross-kingdom infection in animals and plants
Source: EMBO J. 2025 Mar 5;44(9):2446–72. doi: 10.1038/s44318-025-00405-4 (PMC12048567; doi:10.1038/s44318-025-00405-4)
Supplement: Supplementary file 8 — Source data Fig. 4 [file 44318_2025_405_MOESM8_ESM.zip › Figure 4/4D/Relative RNA level of NP (right).xlsx]

## Sheet: Sheet1
			NC	OE263a
		1	4.43828	1.17284
		2	0.876606	0.876606
		3	3.70635	1.75321
		4	3.65533	1.37554
		5	2.82843	0.80107
		6	3.01049	1.81504
