# Supplementary material for: A double-agent microRNA regulates viral cross-kingdom infection in animals and plants
Source: EMBO J. 2025 Mar 5;44(9):2446–72. doi: 10.1038/s44318-025-00405-4 (PMC12048567; doi:10.1038/s44318-025-00405-4)
Supplement: Supplementary file 8 — Source data Fig. 4 [file 44318_2025_405_MOESM8_ESM.zip › Figure 4/4D/Relative expression of miR-263a (left).xlsx]

## Sheet: Sheet1
			NC	OE263a
		1	0	0.0549781
		2	0	0.0614263
		3	0	0.0246034
		4	0	0.0693481
		5	0	0.0758872
		6	0	0.0210505
