# Supplementary material for: A double-agent microRNA regulates viral cross-kingdom infection in animals and plants
Source: EMBO J. 2025 Mar 5;44(9):2446–72. doi: 10.1038/s44318-025-00405-4 (PMC12048567; doi:10.1038/s44318-025-00405-4)
Supplement: Supplementary file 8 — Source data Fig. 4 [file 44318_2025_405_MOESM8_ESM.zip › Figure 4/4A/Relative expression of miR-263a in insects (left).xlsx]

## Sheet: Sheet1
			agomir-NC	agomir-263a
		1	0.0309268	1.42405
		2	0.0344345	0.386891
		3	0.0115978	1.84676
		4	0.083043	0.942785
		5	0.067921	1.23114
		6	0.0915054	0.870551
		7	0.0241807	0.323088
		8	0.0544094	0.646176
