# Supplementary material for: A double-agent microRNA regulates viral cross-kingdom infection in animals and plants
Source: EMBO J. 2025 Mar 5;44(9):2446–72. doi: 10.1038/s44318-025-00405-4 (PMC12048567; doi:10.1038/s44318-025-00405-4)
Supplement: Supplementary file 8 — Source data Fig. 4 [file 44318_2025_405_MOESM8_ESM.zip › Figure 4/4A/Relative expression of miR-263a in rice (right).xlsx]

## Sheet: Sheet1
			agomir-NC	agomir-263a
		1	0.0180733	0.064704
		2	0.0104526	0.0402463
		3	0.021197	0.0314674
		4	0.0272047	0.0307131
		5	0.03125	0.0361465
		6	0.0269233	0.036906
		7	0.0285572	0.0490365
		8	0.017337	0.0387409
