# Supplementary material for: A double-agent microRNA regulates viral cross-kingdom infection in animals and plants
Source: EMBO J. 2025 Mar 5;44(9):2446–72. doi: 10.1038/s44318-025-00405-4 (PMC12048567; doi:10.1038/s44318-025-00405-4)
Supplement: Supplementary file 8 — Source data Fig. 4 [file 44318_2025_405_MOESM8_ESM.zip › Figure 4/4H/Disease incidence.xlsx]

## Sheet: Sheet1
			WT	OE263a Line 1	OE263a Line 2
			WT			OE263a Line 1
			1	2	3	1	2	3
		10d	0	0	0	0	0	0
		11d	5	4	2	5	2	2
		12d	5	4	4	5	4	4
		13d	9	10	8	7	8	6
		14d	21	20	20	12	12	10
		15d	21	22	20	12	14	12
		16d	23	24	22	14	14	14
		17d	33	34	30	17	16	16
		18d	35	38	34	19	20	18
		19d	49	54	46	24	24	22
		20d	61	64	58	28	28	26
		21d	66	70	62	28	30	26
		22d	70	74	66	40	42	36
		23d	70	74	66	40	42	36
		24d	75	80	70	47	50	46
		25d	75	80	72	47	52	46
		26d	75	80	72	52	56	50
		27d	75	80	72	52	56	50
		28d	75	80	72	52	56	50
		29d	75	80	72	52	56	50
		30d	75	80	72	52	56	50
