# Supplementary material for: A double-agent microRNA regulates viral cross-kingdom infection in animals and plants
Source: EMBO J. 2025 Mar 5;44(9):2446–72. doi: 10.1038/s44318-025-00405-4 (PMC12048567; doi:10.1038/s44318-025-00405-4)
Supplement: Supplementary file 8 — Source data Fig. 4 [file 44318_2025_405_MOESM8_ESM.zip › Figure 4/4G/Relative RNA level of NP.xlsx]

## Sheet: Sheet1
			WT	OE263a Line 1	OE263a Line 2
		1	2.39496	0.230047	0.368567
		2	1.48452	0.129408	0.19751
		3	0.972655	0.219151	0.210224
		4	1.40444	0.309927	0.133046
		5	1.23114	0.329877	0.11744
		6	1.44393	0.115824	1.01396
		7	0.486327	0.965936	0.45376
		8	1.6245	0.196146	0.200267
		9	0.628507	0.083043	0.594604
		10	2.94854	0.169576	0.11744
		11	0.619854	0.205898	0.346277
		12	0.913831	0.133972	0.339151
