# Supplementary material for: A double-agent microRNA regulates viral cross-kingdom infection in animals and plants
Source: EMBO J. 2025 Mar 5;44(9):2446–72. doi: 10.1038/s44318-025-00405-4 (PMC12048567; doi:10.1038/s44318-025-00405-4)
Supplement: Supplementary file 9 — Source data Fig. 5 [file 44318_2025_405_MOESM9_ESM.zip]

Archive with 32 entries (25 files):
- Figure 5/
- __MACOSX/._Figure 5
- Figure 5/5G/
- __MACOSX/Figure 5/._5G
- Figure 5/5A/
- __MACOSX/Figure 5/._5A
- Figure 5/5F/
- __MACOSX/Figure 5/._5F
- Figure 5/5C/
- __MACOSX/Figure 5/._5C
- Figure 5/5D/
- __MACOSX/Figure 5/._5D
- Figure 5/5E/
- __MACOSX/Figure 5/._5E
- Figure 5/5G/Disease incidence (WT, KO1).xlsx
- __MACOSX/Figure 5/5G/._Disease incidence (WT, KO1).xlsx
- Figure 5/5A/Relative expression of GATA19, pri-GATA19.xlsx
- __MACOSX/Figure 5/5A/._Relative expression of GATA19, pri-GATA19.xlsx
- Figure 5/5F/Relative RNA level of NP (WT, KO1, KO2).xlsx
- __MACOSX/Figure 5/5F/._Relative RNA level of NP (WT, KO1, KO2).xlsx
- Figure 5/5C/Relative expression of miR-263a.xlsx
- __MACOSX/Figure 5/5C/._Relative expression of miR-263a.xlsx
- Figure 5/5C/Micr. image-EGFP-target OE263a (bottom).tif
- __MACOSX/Figure 5/5C/._Micr. image-EGFP-target OE263a (bottom).tif
- Figure 5/5C/Micr. image-EGFP-target pBI221 (top).tif
- __MACOSX/Figure 5/5C/._Micr. image-EGFP-target pBI221 (top).tif
- Figure 5/5D/Relative expression of Ex-GATA19, miR-263a.xlsx
- __MACOSX/Figure 5/5D/._Relative expression of Ex-GATA19, miR-263a.xlsx
- Figure 5/5E/Western blot-Actin (bottom).tif
- __MACOSX/Figure 5/5E/._Western blot-Actin (bottom).tif
- Figure 5/5E/Western blot-GATA19 (top).tif
- __MACOSX/Figure 5/5E/._Western blot-GATA19 (top).tif
