# Supplementary material for: A double-agent microRNA regulates viral cross-kingdom infection in animals and plants
Source: EMBO J. 2025 Mar 5;44(9):2446–72. doi: 10.1038/s44318-025-00405-4 (PMC12048567; doi:10.1038/s44318-025-00405-4)
Supplement: Supplementary file 9 — Source data Fig. 5 [file 44318_2025_405_MOESM9_ESM.zip › Figure 5/5G/Disease incidence (WT, KO1).xlsx]

## Sheet: Sheet1
			WT			GATA19KO-1
			1	2	3	1	2	3
		10d	0	0	0	0	2	0
		11d	5	4	2	5	8	6
		12d	5	4	4	5	8	6
		13d	9	10	8	12.5	14	12
		14d	21	20	20	25	28	26
		15d	21	22	20	25	28	28
		16d	23	24	22	32.5	36	30
		17d	33	34	30	32.5	38	30
		18d	35	38	34	42.5	46	38
		19d	49	54	46	50	54	48
		20d	61	64	58	50	56	48
		21d	66	70	62	70	76	66
		22d	70	74	66	75.5	84	74
		23d	70	74	66	75.5	84	76
		24d	75	80	70	85	92	84
		25d	75	80	72	85	92	84
		26d	75	80	72	85	92	84
		27d	75	80	72	85	92	84
		28d	75	80	72	85	92	84
		29d	75	80	72	85	92	84
		30d	75	80	72	85	92	84
