# Supplementary material for: A double-agent microRNA regulates viral cross-kingdom infection in animals and plants
Source: EMBO J. 2025 Mar 5;44(9):2446–72. doi: 10.1038/s44318-025-00405-4 (PMC12048567; doi:10.1038/s44318-025-00405-4)
Supplement: Supplementary file 9 — Source data Fig. 5 [file 44318_2025_405_MOESM9_ESM.zip › Figure 5/5A/Relative expression of GATA19, pri-GATA19.xlsx]

## Sheet: Sheet1
			WT								OE263a Line 1								OE263a Line 1
			1	2	3	4	5	6	7	8	1	2	3	4	5	6	7	8	1	2	3	4	5	6	7	8
		GATA19	0.0712977	0.0382075	0.018841	0.0371627	0.019915	0.0451228	0.081334	0.0166308	0.846745	0.312083	0.586417	0.258816	0.0886952	0.123279	0.094078	0.162668	0.80107	0.091505	0.820742	0.189333	0.0973956	0.166662	0.336808	0.167241
		Pri-GATA19	5.74206e-06	1.0137e-05	6.876e-06	8.1205e-06	2.5309e-05	1.2394e-05	8.1205e-06	1.1564e-05	1.59833e-06	3.9905e-06	2.62364e-06	2.26823e-06	1.14995e-06	2.0161e-06	1.41877e-05	4.82848e-06	1.63758e-06	1.817e-06	1.4256e-06	7.844e-06	3.6593e-06	3.14175e-06	3.53465e-06	3.39067e-06
