# Supplementary material for: A double-agent microRNA regulates viral cross-kingdom infection in animals and plants
Source: EMBO J. 2025 Mar 5;44(9):2446–72. doi: 10.1038/s44318-025-00405-4 (PMC12048567; doi:10.1038/s44318-025-00405-4)
Supplement: Supplementary file 9 — Source data Fig. 5 [file 44318_2025_405_MOESM9_ESM.zip › Figure 5/5F/Relative RNA level of NP (WT, KO1, KO2).xlsx]

## Sheet: Sheet1
			WT	GATA19KO-1	GATA19KO-1
		1	0.040107	0.325335	0.222211
		2	0.0306069	0.598739	0.913831
		3	0.046714	2.09943	0.521233
		4	0.109576	0.334482	0.673617
		5	0.0712977	2.36198	0.554785
		6	0.10083	0.203063	0.566442
		7	0.0252076	0.521233	0.378929
		8	0.0532897	0.429283	1.09429
		9	0.065154	0.395021	0.528509
		10	0.0591286	0.356013	0.61132
		11	0.0310341	0.514057	1.10957
		12	0.07966	0.510506	0.659754
