# Supplementary material for: A double-agent microRNA regulates viral cross-kingdom infection in animals and plants
Source: EMBO J. 2025 Mar 5;44(9):2446–72. doi: 10.1038/s44318-025-00405-4 (PMC12048567; doi:10.1038/s44318-025-00405-4)
Supplement: Supplementary file 9 — Source data Fig. 5 [file 44318_2025_405_MOESM9_ESM.zip › Figure 5/5C/Relative expression of miR-263a.xlsx]

## Sheet: Sheet1
			EGFP-target+pBI221	EGFP-target+OE263a
		1	0	0.0480273
		2	0	0.153893
		3	0	0.0460709
		4	0	0.143091
		5	0	0.183011
		6	0	0.0751023
