# Supplementary material for: A double-agent microRNA regulates viral cross-kingdom infection in animals and plants
Source: EMBO J. 2025 Mar 5;44(9):2446–72. doi: 10.1038/s44318-025-00405-4 (PMC12048567; doi:10.1038/s44318-025-00405-4)
Supplement: Supplementary file 9 — Source data Fig. 5 [file 44318_2025_405_MOESM9_ESM.zip › Figure 5/5D/Relative expression of Ex-GATA19, miR-263a.xlsx]

## Sheet: Sheet1
			Blank+pBI221				Ex-In-Ex+pBI221				Ex-In-Ex+OE263a				Ex-InMT-Ex+pBI221				Ex-InMT-Ex+OE263a
			1	2	3	4	1	2	3	4	1	2	3	4	1	2	3	4	1	2	3	4
		Ex-GATA19	0.317125	3.16277	0.503526	0.026825	18.2337	4.40756	12.0231	11.9476	36.8044	30.5027	47.5051		15.8248	7.48954	7.49723	14.294	3.32222	11.5428	19.5088	8.76245
		miR-263a	0	0	0	0	0	0	0	0	0.863196	0.06633	1.48028	1.27092	0	0	0	0	0.85167	0.293299	0.704845	0.323258
