# Supplementary material for: A double-agent microRNA regulates viral cross-kingdom infection in animals and plants
Source: EMBO J. 2025 Mar 5;44(9):2446–72. doi: 10.1038/s44318-025-00405-4 (PMC12048567; doi:10.1038/s44318-025-00405-4)
Supplement: Supplementary file 10 — Source data Fig. 6 [file 44318_2025_405_MOESM10_ESM.zip]

Archive with 88 entries (77 files):
- Figure 6/
- __MACOSX/._Figure 6
- Figure 6/6F/
- __MACOSX/Figure 6/._6F
- Figure 6/6A/
- __MACOSX/Figure 6/._6A
- Figure 6/6G/
- __MACOSX/Figure 6/._6G
- Figure 6/6B/
- __MACOSX/Figure 6/._6B
- Figure 6/6E/
- __MACOSX/Figure 6/._6E
- Figure 6/6D/
- __MACOSX/Figure 6/._6D
- Figure 6/6C/
- __MACOSX/Figure 6/._6C
- Figure 6/6F/Input-MYC2Flag (bottom left).tif
- __MACOSX/Figure 6/6F/._Input-MYC2Flag (bottom left).tif
- Figure 6/6F/CoIP-MYC2Flag (bottom right).tif
- __MACOSX/Figure 6/6F/._CoIP-MYC2Flag (bottom right).tif
- Figure 6/6F/Input-GATA19V5 (top left).tif
- __MACOSX/Figure 6/6F/._Input-GATA19V5 (top left).tif
- Figure 6/6F/CoIP-GATA19V5 (top right).tif
- __MACOSX/Figure 6/6F/._CoIP-GATA19V5 (top right).tif
- Figure 6/6A/Phytohormone content-JA, JA-Ile in WT and OE263a (left).xlsx
- __MACOSX/Figure 6/6A/._Phytohormone content-JA, JA-Ile in WT and OE263a (left).xlsx
- Figure 6/6A/Phytohormone content-JA, JA-Ile in WT and KO (right).xlsx
- __MACOSX/Figure 6/6A/._Phytohormone content-JA, JA-Ile in WT and KO (right).xlsx
- Figure 6/6G/Pull down-JAZ1His (top right).tif
- __MACOSX/Figure 6/6G/._Pull down-JAZ1His (top right).tif
- Figure 6/6G/Pull down-MYC2Flag (bottom right).tif
- __MACOSX/Figure 6/6G/._Pull down-MYC2Flag (bottom right).tif
- Figure 6/6G/Input-MYC2Flag (bottom left).tif
- __MACOSX/Figure 6/6G/._Input-MYC2Flag (bottom left).tif
- Figure 6/6G/Input-JAZ1His (top left).tif
- __MACOSX/Figure 6/6G/._Input-JAZ1His (top left).tif
- Figure 6/6G/Western bolt-input-GATA19V5 (middle left).tif
- __MACOSX/Figure 6/6G/._Western bolt-input-GATA19V5 (middle left).tif
- Figure 6/6G/Pull down-GATA19V5 (middle right).tif
- __MACOSX/Figure 6/6G/._Pull down-GATA19V5 (middle right).tif
- Figure 6/6B/Phytohormone content of JA, JA-Ile.xlsx
- __MACOSX/Figure 6/6B/._Phytohormone content of JA, JA-Ile.xlsx
- Figure 6/6E/BiFc JAZ1-YC GATA19-YN (bottom).tif
- __MACOSX/Figure 6/6E/._BiFc JAZ1-YC GATA19-YN (bottom).tif
- Figure 6/6E/BiFc GATA19-YN YC (middle).tif
- __MACOSX/Figure 6/6E/._BiFc GATA19-YN YC (middle).tif
- Figure 6/6E/BiFc JAZ1-YC YN (top).tif
- __MACOSX/Figure 6/6E/._BiFc JAZ1-YC YN (top).tif
- Figure 6/6D/CoIP-JAZ1His (top right).tif
- __MACOSX/Figure 6/6D/._CoIP-JAZ1His (top right).tif
- Figure 6/6D/Input-GATA19V5 (bottom left).tif
- __MACOSX/Figure 6/6D/._Input-GATA19V5 (bottom left).tif
- Figure 6/6D/Input-JAZ1His (top left).tif
- __MACOSX/Figure 6/6D/._Input-JAZ1His (top left).tif
- Figure 6/6D/CoIP-GATA19 (bottom right).tif
- __MACOSX/Figure 6/6D/._CoIP-GATA19 (bottom right).tif
- Figure 6/6C/JAZ8His-GATA19V5 (middle)/
- __MACOSX/Figure 6/6C/._JAZ8His-GATA19V5 (middle)
- Figure 6/6C/JAZ10His-GATA19V5 (bottom)/
- __MACOSX/Figure 6/6C/._JAZ10His-GATA19V5 (bottom)
- Figure 6/6C/JAZ1His-GATA19V5 (top)/
- __MACOSX/Figure 6/6C/._JAZ1His-GATA19V5 (top)
- Figure 6/6C/JAZ8His-GATA19V5 (middle)/CoIP-GATA19V5 (bottom right).tif
- __MACOSX/Figure 6/6C/JAZ8His-GATA19V5 (middle)/._CoIP-GATA19V5 (bottom right).tif
- Figure 6/6C/JAZ8His-GATA19V5 (middle)/Input-GATA19V5 (bottom left).tif
- __MACOSX/Figure 6/6C/JAZ8His-GATA19V5 (middle)/._Input-GATA19V5 (bottom left).tif
- Figure 6/6C/JAZ8His-GATA19V5 (middle)/Input-JAZ8His (top left).tif
- __MACOSX/Figure 6/6C/JAZ8His-GATA19V5 (middle)/._Input-JAZ8His (top left).tif
- Figure 6/6C/JAZ8His-GATA19V5 (middle)/CoIP-JAZ8His (top right).tif
- __MACOSX/Figure 6/6C/JAZ8His-GATA19V5 (middle)/._CoIP-JAZ8His (top right).tif
- Figure 6/6C/JAZ10His-GATA19V5 (bottom)/CoIP-JAZ10His (top right).tif
- __MACOSX/Figure 6/6C/JAZ10His-GATA19V5 (bottom)/._CoIP-JAZ10His (top right).tif
- Figure 6/6C/JAZ10His-GATA19V5 (bottom)/6C-JAZ10-Input-JAZ10His (top left).tif
- __MACOSX/Figure 6/6C/JAZ10His-GATA19V5 (bottom)/._6C-JAZ10-Input-JAZ10His (top left).tif
- Figure 6/6C/JAZ10His-GATA19V5 (bottom)/CoIP-GATA19V5 (bottom right).tif
- __MACOSX/Figure 6/6C/JAZ10His-GATA19V5 (bottom)/._CoIP-GATA19V5 (bottom right).tif
- Figure 6/6C/JAZ10His-GATA19V5 (bottom)/Input-GATA19V5 (bottom left).tif
- __MACOSX/Figure 6/6C/JAZ10His-GATA19V5 (bottom)/._Input-GATA19V5 (bottom left).tif
- Figure 6/6C/JAZ10His-GATA19V5 (bottom)/Input-JAZ10His (top left).tif
- __MACOSX/Figure 6/6C/JAZ10His-GATA19V5 (bottom)/._Input-JAZ10His (top left).tif
- Figure 6/6C/JAZ1His-GATA19V5 (top)/CoIP-GATA19V5 (bottom right).tif
- __MACOSX/Figure 6/6C/JAZ1His-GATA19V5 (top)/._CoIP-GATA19V5 (bottom right).tif
- Figure 6/6C/JAZ1His-GATA19V5 (top)/CoIP-JAZ1His (top right).tif
- __MACOSX/Figure 6/6C/JAZ1His-GATA19V5 (top)/._CoIP-JAZ1His (top right).tif
- Figure 6/6C/JAZ1His-GATA19V5 (top)/Input-GATA19V5 (bottom left).tif
- __MACOSX/Figure 6/6C/JAZ1His-GATA19V5 (top)/._Input-GATA19V5 (bottom left).tif
- Figure 6/6C/JAZ1His-GATA19V5 (top)/Input-JAZ1His (top left).tif
- __MACOSX/Figure 6/6C/JAZ1His-GATA19V5 (top)/._Input-JAZ1His (top left).tif
