# Supplementary material for: A double-agent microRNA regulates viral cross-kingdom infection in animals and plants
Source: EMBO J. 2025 Mar 5;44(9):2446–72. doi: 10.1038/s44318-025-00405-4 (PMC12048567; doi:10.1038/s44318-025-00405-4)
Supplement: Supplementary file 10 — Source data Fig. 6 [file 44318_2025_405_MOESM10_ESM.zip › Figure 6/6A/Phytohormone content-JA, JA-Ile in WT and OE263a (left).xlsx]

## Sheet: Sheet1
			WT				OE263a Line 1				OE263a Line 2
			1	2	3	4	1	2	3	4	1	2	3	4
		JA	73.4431	24.7522	77.5503	54.261	110.69	109.87	82.3099	118.191	94.3173	102.564	90.4215	114.372
		JA-Ile	2.68964	1.07882	3.09397	1.77604	11.3977	29.5271	10.3124	22.4312	14.8725	31.4212	25.3626	28.4271
