# Supplementary material for: A double-agent microRNA regulates viral cross-kingdom infection in animals and plants
Source: EMBO J. 2025 Mar 5;44(9):2446–72. doi: 10.1038/s44318-025-00405-4 (PMC12048567; doi:10.1038/s44318-025-00405-4)
Supplement: Supplementary file 10 — Source data Fig. 6 [file 44318_2025_405_MOESM10_ESM.zip › Figure 6/6A/Phytohormone content-JA, JA-Ile in WT and KO (right).xlsx]

## Sheet: Sheet1
			WT				GATA19KO-1				GATA19KO-2
			1	2	3	4	1	2	3	4	1	2	3	4
		JA	161.8	173.044	100.807	119.517	65.2803	78.0443	63.1814	81.9659	66.8836	74.99	59.45	80.8929
		JA-Ile	38.9647	46.3857	42.0672	38.1126	26.3425	31.3472	15.2473	18.9014	22.6579	35.2792	31.0563	18.7904
