# Supplementary material for: A double-agent microRNA regulates viral cross-kingdom infection in animals and plants
Source: EMBO J. 2025 Mar 5;44(9):2446–72. doi: 10.1038/s44318-025-00405-4 (PMC12048567; doi:10.1038/s44318-025-00405-4)
Supplement: Supplementary file 10 — Source data Fig. 6 [file 44318_2025_405_MOESM10_ESM.zip › Figure 6/6B/Phytohormone content of JA, JA-Ile.xlsx]

## Sheet: Sheet1
			antagomir-NC			antagomir-263a	GATA19KO-1
			1	2	3	1	2	3
		JA	6.34	6.25	6.2	5.71	5.49	5.69
		JA-Ile	4.47	3.87	3.07	2.99	2.39	4.16
